# Supplementary material for: Domain-invariant features for mechanism of action prediction in a multi-cell-line drug screen
Source: Bioinformatics. 2019 Oct 14;36(5):1607–13. doi: 10.1093/bioinformatics/btz774 (PMC7058179; doi:10.1093/bioinformatics/btz774)
Supplement: btz774_Supplementary_Data [file btz774_supplementary_data.zip]

Archive with 3 entries (2 files):
- btz774-Suppl_Data/
- btz774-Suppl_Data/SFigure2.pdf
- btz774-Suppl_Data/SFigure1.pdf
